# Supplementary material for: Effect of High-Intensity Ultrasound and Calcium Chelation on Functional Properties of Casein Micelles
Source: Foods. 2026 Jun 22;15(12):2246. doi: 10.3390/foods15122246 (PMC13298707; doi:10.3390/foods15122246)
Supplement: Supplementary file 1 [file foods-15-02246-s001.zip]

Archive with 1 entries (1 files):
- foods-4313701-supplementary.pdf
